# Supplementary material for: Autofluorescence Imaging in the Long-Term Follow-Up of Scleral Buckling Surgery for Retinal Detachment
Source: J Ophthalmol. 2022 Feb 27;2022:2119439. doi: 10.1155/2022/2119439 (PMC8898876; doi:10.1155/2022/2119439)
Supplement: Supplementary Materials — Table S1: preoperative and demographic characteristics of patients with rhegmatogenous retinal detachment. Table S2: postoperative changes after scleral buckle for rhegmatogenous retinal detachment: changes in refraction (Table S2a) and clinical course following surgery (Table S2b). Table S3: overview of the optical coherence tomography and autofluorescence findings. [file 2119439.f1.zip]

Archive with 3 entries (3 files):
- 2119439.f1/Table S1.docx
- 2119439.f1/Table S2.docx
- 2119439.f1/Table S3.docx
